# Supplementary material for: Protective Effect of Bojungikki-Tang against Radiation-Induced Intestinal Injury in Mice: Experimental Verification and Compound-Target Prediction
Source: Evid Based Complement Alternat Med. 2023 Jan 4;2023:5417813. doi: 10.1155/2023/5417813 (PMC9833920; doi:10.1155/2023/5417813)
Supplement: Supplementary Materials — See the Supplementary Tables (Tables 1–4). [file 5417813.f1.zip]

Archive with 4 entries (4 files):
- Supple_Tables_1.pdf
- Supple_Tables_2.pdf
- Supple_Tables_3.pdf
- Supple_Tables_4.pdf
